# Supplementary material for: Electron transfer in the respiratory chain at low salinity
Source: Nat Commun. 2024 Sep 19;15:8241. doi: 10.1038/s41467-024-52475-3 (PMC11413003; doi:10.1038/s41467-024-52475-3)
Supplement: Supplementary file 4 — Source Data file [file 41467_2024_52475_MOESM4_ESM.xlsx]

## Sheet: Sheet1
[KCl] (mM)	[Cyt c] (µM)
	0.4			1			10			50
	Measurement 1	m2	average	m1	m2	average	m1	m2	average	m1	m2	average
20	57.14	50.5	53.82	43.3	44.5	43.9	42.8	30.5	36.65	50	20.5	35.25
150	56	33	44.5	38	27.5	32.75	16.66	8.5	12.58	14	3	8.5

## Sheet: Sheet2
	Preparation 1						Preparation 2				Preparation 3
Cyt c. Concentration oxy (uM)	measurement 1	m2	m3	m4	average	%	m1	m2	average	%	m1	m2	average	%		final average	final %
0	0	1	1	1	0.666667	1.75439	0		0	0	0		0	0		0.222222	0.793651
0.001	3	0	3	1	2	5.26316										2	7.14286
0.002	2	3	3	3	2.66667	7.01754										2.66667	9.52381
0.005	5	5	4	4	4.66667	12.2807										4.66667	16.6667
0.01	4	5	4	3	4.33333	11.4035	3	2	2	11.1111						3.16667	11.3095
0.02	12	7	5	4	8	21.0526	3	4	3.5	19.4444	3	3	3	10.7143		4.83333	17.2619
0.03	8	7	6	5	7	18.4211	6	8	7	38.8889						7	25
0.05	16	12	4	7	10.6667	28.0702	6	6	6	33.3333	3	5	4	14.2857		6.88889	24.6032
0.1							11	12	11.5	63.8889	9	8	8	28.5714		9.75	34.8214
0.2							18	15	16.5	91.6667	16	14	15	53.5714		15.75	56.25
0.3							16	20	18	100						18	64.2857
0.4											18	22	20	71.4286		20	71.4286
0.5							15	12	13.5	75				0		13.5	48.2143
0.6							15	16	15.5	86.1111	18	24	21	75		18.25	65.1786
0.8							15	13	14	77.7778	19	23	21	75		17.5	62.5
0.9							15	15	15	83.3333						15	53.5714
1	38	38	29	23	35	92.1053	15	18	16.5	91.6667	22	17	19	67.8571		23.5	83.9286
10	42	42	30	31	38	100	15	21	18	100	31	26	28	100		28	100
50	41				41	107.895										41	146.429
100
